# Supplementary material for: Decreased maternal serum acetate and impaired fetal thymic and regulatory T cell development in preeclampsia
Source: Nat Commun. 2019 Jul 10;10:3031. doi: 10.1038/s41467-019-10703-1 (PMC6620275; doi:10.1038/s41467-019-10703-1)
Supplement: Supplementary file 4 — Source Data [file 41467_2019_10703_MOESM4_ESM.xlsx]

## Sheet: Fig 1b
Gestation (wk)	Pre-eclampsia (N=24)	Control (N=863)
19.86	14.8
18.86	14.5
20	17.1
19.29	20.8
18.57	13.7
20.71	18
19.29	14.8
19.57	16.6
21.71	17.7
20.43	16.5
19.14	13.9
19.57	16.2
19.29	18.6
19	14.7
19.14	13
19.14	17.5
19.86	16.7
18.71	17.7
19.14	16.5
19.43	14.7
19.29	18.6
19.86	19.1
19	18.5
20.43	19.7
19.71		18.8
18.86		18.7
19.14		17.2
21.43		22.5
19.71		20.9
18.43		15
20		22.4
21.14		20.6
19.71		18.5
19.71		19
19.43		21.8
19.86		18.2
19.57		16.5
19.57		19.9
18.14		14.6
19.14		18.2
18.71		14.3
20.29		16.7
18.86		14.5
18.29		16.6
19.57		20.1
19.43		20.4
19		15
19.57		16.3
19		17
18.86		19.3
19.57		16.4
19.14		19.3
19.29		15.8
20		20.4
19.14		16.6
19.57		20.5
19.29		17
20		17
19.29		18.7
18.71		16
19		17.4
18.57		18.2
19.86		17.5
19.29		19.2
20		14.6
18.43		18
19		15.9
19.14		17
18.29		16.5
19		20.1
20.29		16.9
19.14		20.1
18.71		17.6
18.86		16.9
19		15.6
18.57		21.9
18.57		18.3
19.14		19.2
19.14		16.2
20		19
19		16.5
18.86		22.3
19.29		16.8
19.71		19.3
19.29		18.2
19.29		18.2
19.14		21.5
19		16
18.86		20.9
19		17.6
19.71		21.4
19.71		15.2
18.57		20.1
19.71		21.1
18.71		19.5
19		19.3
18		17.3
19.71		20.7
19.57		22.8
18.86		18.2
19.43		17.9
18.57		18.9
20.29		20.5
18.86		17.8
18.86		15.9
18.71		19.6
18.86		17.1
19.29		19.5
18.43		16.2
19.29		21.5
19.14		18.6
19		17.3
19.14		21
19.57		11.6
18.57		17.8
20.71		18.7
19.43		20.1
20.29		17.2
19.29		14.8
19.57		18.6
19.43		18.8
17.71		15.2
19.86		20.3
19		19.3
19.71		16.7
20.43		22.6
18.71		14.5
20.29		19.3
19.86		19.2
18.86		18.2
19.29		17.6
20		18.9
19.29		19.1
18.71		20.6
18.86		17.2
19.29		18.7
19.43		16.7
18.29		14.4
19		22.8
19.71		21.6
20.29		19.3
18.71		19.7
20.43		17.3
19		18.5
20		20
19.14		17.4
20.43		17.3
19.86		16.5
19.29		18.6
19.29		19.2
18.71		22.9
20.43		19.4
20.14		23.3
19.29		17.6
19		19.9
19.29		19.1
18.86		18.2
21		23.3
18.57		14
18.57		20.9
18.71		20.5
20.43		21.1
18.43		20.1
20.29		18.8
19.29		23.9
19.86		22.5
19.29		20.6
18.86		15.2
20.14		18.4
19.86		17.9
19.86		20.8
20.86		21.2
19.57		18.6
19		16.5
19.43		20.4
19		16.7
19.57		23
18.71		19
19.43		20.2
18.29		18
19.43		19.2
18.86		18.5
19.86		17.5
19.29		18.5
19.57		16.1
18.86		19.7
20		21.8
19.57		18.9
18.57		17.4
19.43		14.5
20.14		17.9
19.14		19.4
19		19
19.57		18
18.57		19.2
18.71		17.5
19.14		15
19.71		19.4
19.29		21.5
19.29		17.6
19.29		15.1
18.29		19.3
20.43		24.5
19.14		20.6
18.71		21.7
18.86		18.4
19.71		20.1
19		17.5
20.14		22.3
20.86		21.3
19.29		19.4
18		18.3
19.57		19.8
19		17.5
19.14		17.2
19		13.1
20.29		17.5
20.14		20.3
20		17.8
19.71		16.6
18.86		18
18.86		18.4
19.14		18.5
18.71		17.1
21.43		21
19.71		20.4
19.14		20.4
19.71		22.5
18.57		18.5
19.71		16.8
19.86		21.8
19		14.7
19		16
19.14		18.9
20.57		18.7
19.14		17.5
19.29		20.5
18.86		14.4
19.86		20.7
19.43		17
19.43		19.3
19.43		21
19.14		18.3
19.14		20.2
19.14		19.7
19.71		19.1
19.57		12.9
19		20.7
18.43		16.3
19.29		18.2
19		17.3
19.43		16.4
19		18
18.71		19.2
19.71		19.7
19.43		19.6
19.71		19.4
18.71		15.2
18.29		20.6
18.86		21.6
18.57		18.3
19		17.7
19.57		14.5
20.57		23.3
19.57		16.7
20		16.9
19.29		16.8
19.14		12.8
19.71		17.3
19.29		18.1
18.86		19.5
19.43		16.2
19.43		12.1
19.43		19.9
18.71		17.6
20.29		14.4
17.29		17.5
19.57		18
19.29		18.5
19.29		16.1
19.29		13.9
18		18.9
19.57		18.5
19		14.8
19		20.7
19.29		17.1
20.86		14.9
18.57		14.8
18.71		18.3
19		15.3
19		15.2
19.29		18.7
20		16.7
19		20.4
18.29		20.3
19.14		16.6
19.14		17.3
19.43		22.5
19		16.8
18.86		14.5
19.57		19.7
19.57		20.9
20		19
18.71		18.7
18.43		18.6
19.43		19.8
19.14		18.1
19		19.8
18.86		15.1
20.43		19.7
19.29		15.9
19.57		17.5
19.29		20.2
19.29		18.8
19.43		18.3
19.43		12.3
19.43		21.1
19.29		18.4
19.43		17
18.86		18
19.29		16.2
19.43		20
18.57		13.3
21.86		20.9
21.71		21.5
19.29		18.8
19.29		19.8
19.71		17.9
18.71		20.1
19.29		13.4
19.29		15.9
19.43		17.9
18.43		14.1
19.57		16
19.29		19.2
19.29		17.8
19.86		19.5
19.14		18.8
19.14		17.2
18.86		16.8
19.14		20.5
18.71		20.8
19.14		17.4
19.43		17.9
19.14		16.9
19.43		21.7
19.71		19
18.86		17.3
17.86		18.1
18.29		17
20.86		17.2
20.86		18.2
19.57		19.7
19.29		16.8
19.29		14.4
19		21
19.86		18.1
19.14		17.4
18.57		13.3
19.43		16.4
21.14		12.3
18.86		17.4
20.29		19.3
18.57		13.8
19		18
18.71		20.2
18.86		13.2
19.71		18.8
19.43		16.2
21		15.9
19		18
19		20.8
19.29		17.8
19.71		17.9
19.57		22.6
19		14.2
19.57		16.1
19.14		16.8
20.43		17.5
18.86		21.7
18.29		18.1
18.71		22.2
18.43		18.5
19.14		15.3
19		16.3
19.71		20.5
19.71		18.4
18.86		16.8
20.29		14.2
18.43		19.9
19		16.9
19.43		17.4
18.86		17.2
19.29		20.4
18.57		21.4
19.14		20.8
19.57		22.2
19		17.7
18.71		16.2
18.86		15.7
20		17.2
21		21
19.29		20.4
20.86		20.9
19.71		16.5
19		18.3
19.14		13.1
19.14		16.3
19.71		18.6
20		22.4
19.29		18
21.43		21
19.86		16.8
19		16.3
20.86		20.7
19		16
18.43		18.6
21.43		21.6
19.29		22.3
19.29		21.6
19.43		19.2
19.57		18.1
21.71		20.1
18.43		16.7
19		18.7
19.14		18.5
18.86		18.1
19.71		20.4
19.14		18.7
19.57		17.3
19.71		22.9
18.29		19.1
19.14		17.7
19.57		21.5
18.71		18
18.71		20
18.86		17.9
18.43		16.3
19.86		18.6
19.86		17.6
20		18.4
19.43		20.5
20.57		20.6
18.71		16.3
19.86		17.4
18.14		19.9
21.43		19.2
19.43		20
19.57		21.9
18.43		20.1
18.86		21.3
19.14		18.9
17.57		16.7
20.29		20.1
19.43		18
18.29		17.2
19.14		19.5
19		19.5
18.71		17.3
18.86		18
20.29		18.4
18.71		14.4
19		15.1
18.86		18.3
19.14		14.5
18.57		20.2
18.86		17
18.14		16.4
18.86		19.9
19		18.7
19.43		16
19.14		17.8
19.57		17
19.29		21.8
19.29		20.3
19		18.5
18.71		18.1
20.14		22.3
18.86		17
19		19.3
19		18
20.14		17.7
20.14		14.5
19.14		18.3
18.86		21.3
18.57		17.1
18.86		19
18.86		14.4
18.86		17.9
19.14		17.9
19.14		16
19		20
19		19.5
19.29		16.2
19.43		16.4
19		13.8
19.86		18.2
19.57		17
19		19.9
19.29		15.5
19.14		21.2
19.71		20.3
19.14		17.6
19.29		17.8
18.86		18.3
19.57		17.1
19.43		19.8
19.71		18.1
19.14		16
20		18.2
18.71		14.4
20.43		18.5
18.71		21.5
18.86		16.2
19.14		22.2
19		16.9
20.29		19.5
18.86		15.2
18.71		19.2
19.29		15.3
19.71		17.9
19.57		16.4
19.43		20.3
18.29		20.1
21.57		21.8
20		20.7
18.71		16.9
19.29		17
19.43		17.3
18.57		16.6
19.14		17.5
19.14		20.8
20.14		17.7
18.71		16.9
20.14		19.7
19.86		16.5
19		12.1
19.86		16.9
19.29		15
18.86		19.6
18.71		12.6
19.29		18.2
18.57		17.9
19.29		18.4
19.14		16.7
18.71		18.1
19.43		17
18.86		17.3
19.57		21.6
19.43		17.9
18.57		17
19		15.5
20		19.7
19.86		17.5
19.43		19.8
19.14		15.5
20.57		19.7
20.14		17
19.29		17.1
19.14		18.2
20		20.4
20.14		15.4
20.43		21.4
20.57		21
18.86		17
21.29		22
19.29		17.1
19.43		20.1
18.57		17.8
19.43		17.8
18.86		21.3
19.57		18.2
19		17.5
19		14.6
19		15.7
18.71		19
19.14		16.1
19.57		17
19.86		15.3
19.57		17.1
18.71		15.3
19.14		20.7
19.14		20.9
19.43		20
19.43		19.1
19.14		20.2
19.71		12.5
19.57		16.2
18.71		19.3
19.14		16.4
19.57		19.7
19.43		15.8
18.43		15.3
19		21.4
19.43		20.6
18.86		18.1
19.86		17.4
18.86		20.7
18.29		20.2
18.86		19.6
18.57		18
19.14		16.2
20.86		18.6
19.14		20.4
20.43		19.7
18.71		22.1
18.71		18.5
18.43		19.8
19		19
18.57		15.1
19.57		18.4
19.14		17.4
21.71		21
19		20
18.86		15.5
18.14		16.6
19		22
19.57		20.4
18.71		17.1
18.86		18.7
18.71		15.3
19		18.8
18.86		20.4
19.29		17.4
18.57		16.1
20.57		18.5
19.57		18.9
18.86		14.3
20		20.7
18.86		17
19.86		17.2
19		17.4
20.29		17.7
18.57		17.5
19.57		20.6
18.86		17.9
20		19.6
18.86		15.8
19.43		21.5
18.71		14.8
19		21.6
19.14		16.9
18.29		16.9
18.86		18.8
19.43		22
19.14		16.8
19.14		20
19		18.8
18.86		20.5
19.43		20.1
18.86		19.5
19.29		17.3
19		16.6
18.86		16.2
19.14		18
19.71		18.2
19.71		15.7
20.14		15.4
18.14		16.3
19.14		18.6
19.86		20.5
19		17.4
19		15.5
18.29		16.5
18.57		14.3
19.57		19.1
18.86		14.5
18.43		19.4
18.57		16.3
18.57		17
18.86		20.3
19.43		21.8
18.43		16.2
19		17
18.71		16.9
19.57		17.8
18.86		18.1
19.29		19.7
19.14		16.3
19.43		18.3
19.71		19.4
18.29		20.3
19		22.4
18.71		16.4
19.86		19.5
19.14		20.1
19.14		18.5
19.43		17.4
18.29		15.4
19.29		16
19.29		22.4
19.43		20.1
19.43		21.6
19		18.4
19		17.4
19.71		17.7
19.57		16.1
19.14		16.7
19.29		18.6
19		20.4
19.86		20.2
19.29		20.5
18		16
19.29		17.1
18.71		18.8
18.86		19.8
18.57		16.3
18.43		18.7
19.43		19
21.43		18
18.57		16.6
19.29		19.6
19.43		18
19.86		20.6
18.29		18.5
19.29		14.2
19		18.3
19.57		19.9
19.29		20.2
19.14		19
21.86		21.3
19.29		19.5
19.29		15.9
19.57		21.7
18.43		15
20		18.9
18.86		20
19.43		17.6
18.71		18.5
19.14		18.9
19.86		14.4
19.57		20.6
18.71		19.2
19.43		16.1
18.14		17.1
20.86		23
19.86		18.9
19.57		17.1
20.71		21.5
18.14		17.3
19.29		20.2
19.29		15.8
19.14		17.6
20.71		19.4
20.14		19.7
18.86		19.9
19.14		17.2
19.29		19.7
19.29		18.9
19.29		18.4
19.14		20
20.29		20.4
19.71		19.4
19		19.1
19		16.6
19.71		21.7
18.71		18.1
19.71		18.9
19		16.4
19.29		19.3
19		19.7
19.43		20.2
18.86		15.6
19.57		16.9
18.57		16.7
19		19.3
18.43		17.9
19.14		14.3
19.14		21.4
19		19.6
19.14		16.8
20.43		21.3
20.29		18.1
18.43		20.2
18.57		17.1
18.71		20.8
19		17.2
19		18.1
21.14		19.9
19.14		20.7
18.86		19.7
19.29		19.4
20.71		18
21		18
19.43		15.4
20.57		21.9
18.57		17.5
21		18.1
18.86		17.8
19		20.5
19.57		19.6
19.14		18.8
20.57		21.3
18.71		19.8
19		17.4
19.71		18.6
20.43		18.7
19.71		19.5
19.14		20.6
18.71		18.7
18.71		17.6
18.57		19
18.71		17.9
20		19.3
19.57		20.3
19.43		20.8
19.43		19.6
19.14		19.1
20		20.8
19.86		21.4
19.57		16.6
19.14		17.4
19.57		20.8
19.71		19.4
18.86		19.6
18.43		15.8
18.86		18.1
19		16.8
20.29		19.8
18.71		19.4
19.57		17.8
19.43		18.7
20		18.5
19.14		20
18.57		16.3
19.14		18.2
18.57		12.7
18.57		16.9
19		21.8
18.57		16.1
18.71		15.2
19		17.6
19		17.2
19.43		16.2
19.71		17.8
19.71		17.5
18.43		17.3
19.71		22.7
19.71		19.2
19.14		18.6
19		16
20.14		20.1
20.57		19.6
19.29		16.3
19.86		19.1
21.29		21.3
19		14.9
20.29		18.5
19.29		17.7
19.57		18.4
18.86		13.9
19.57		17.6
18.57		15.8
20		19.3
19		19.5
18.57		17.5
19.14		14.8
18.71		21.4
19		20.4
19.71		16.6
18.71		21.1
19.14		18.6
18.57		19.9
19		19.5
19.14		19.9
19.29		17.4
18.86		18.7
19.71		22.2
19.43		18.5
21.14		21
18.71		15
18.71		18.3
19.43		14.5
18.86		15.8
18.29		17.8
19.43		19.3
18.71		20.3
19.14		19.2
19		18.4
19.43		17.5
18.86		18.8
17.86		14.1
19.43		19.4
18.43		17
18.86		17.9
18.71		19.7
19		21.2

## Sheet: Fig 1d
Gestational Age (wk)	Pre-eclampsia (N=50)	Control (N=50)
36.71	2.46
35	1.61
31.71	0.56
36.29	2.3
40.29	0.5
28.71	0.34
35	1.48
33.71	1.3
33.71	1.469
24.86	0.23
26.14	0.57
26.29	1.56
29.86	1.69
34.29	1.36
27.71	0.38
36.71	1.2
37.43	2.59
34	1.05
40.57	1.5
37.57	3.5
39	3.19
36.29	1.81
31.14	0.96
37	6.05
40	1.42
27.43	0.33
38.86	2.78
35.57	1.13
32.43	0.99
26	0.68
32.71	1.23
38.57	0.63
38	0.99
37.57	3.63
30.86	2.77
33.29	0.27
38.86	1.71
29.71	0.79
34	0.55
29.29	1.22
37.43	1.54
30.14	1.18
35.57	0.4
36.86	3.4
31.14	4.22
37	2.16
34.29	1.09
39.29	0.29
31.29	1.98
40.57	1.91
27.57		1.708
29.29		2.13
34		3
26		2.616
22		0.48
31		1.17
34.43		2.6
36.29		3.69
25.43		0.739
32		5.14
29.29		3.48
34.29		1.84
31.86		1.99
26.29		1.41
33.71		2.46
27.43		1.43
34.29		1.23
32		3.2
29.29		2.78
37.86		1.47
33.57		3.5
35.57		3.54
31.14		3.4
24		2.72
36.57		5.11
30.71		2.51
28		2.41
36.43		2.32
26.43		2.32
35.43		2.68
37.29		4.26
27		0.96
26.29		0.71
26.29		2.1
32.86		1.45
34.71		2.09
36.86		5.25
25.86		1.26
30.14		2.22
35.86		3.86
32		3.06
40.71		5.89
26.29		1.05
29.71		0.89
32.43		2.43
33.14		2.04
38.14		2.5
37.43		4.24
30.29		4.47
24.86		1.8

## Sheet: Fig 2b
		P_CB	P_MB	PE_CB	PE_MB
		6.15	5.85	7.87	4.07
		5.89	8.17	9.32	5.9
		10.4	7.42	6.62	5.8
		6.08	6.27	8.94	6.71
		5.15	7.3	3.61	4.02
		7.19	6.22	4.85	1.71
		6.41	5.31	4.8	7.6
		7.61	9.12	5.33	6.91
		7.82	6.91	4.62	4.92
		6.12	4.8	2.08	3.96
		6.33	6.59	5.24	3.91
		6.14	5.73	5.37	1.3
		7.51	7.9	4.91	7.39
		8.96	7.7	6.27	n.d.
		9.24	6.43	7.02	6.63
		7.65	4.37	5.91	n.d.
		2.71	4.79	7.38	n.d.
		4.66	7.93	5.96	4.87
		4.1	5.26	5.73	4.2
		2.11	3.83	4.6	3.66
		4.08	2.88	3.5	3.92
		4.8	3.74	2.88	3.79
		4.14	4.27	3.83	4.82
		4.69	4.72	3.75	3.44
		3.53	3.57	6.2	6.58
		3.21	4.61	3.6	3.88
		2.19	6.33	2.43	3.45
		4.31	4.23	7.31	6.79
		6.34	3.63	4.35	2.21
		4.37	5.94	n.d.	3.45
		4.3	3.32
		3.58	3.96
		5.66	5.63
		5.63	4.73
		6.09	5.48
		5.91	4.52
		6.85	5.61
		5.48	6.31
		9.33	8.87
		4.52	5.83
		2.99	2.43
		4.78	4.94
		8.25	8.43
		4.8	6.47
		6.12	6.52
		4.62	4.54
		7.93	10
		6.96	7.91
		7.57	7.45
		8.96	7.42
		4.81	6.57
		7.39	5.76
		4.4	6.86
		6.22	4.05
		5.39	5.07
		6.57	5.36
		6.11	6.33
		6.35	7.17
		6.92	6.79
		6.49	4.27
		8.63	6.76
		8.62	7.54
		6.99	n.d.
		9.46	n.d.
		4.71	n.d.
		7.91	n.d.

## Sheet: Fig 2d
NP	PE		NP	PE-Steroid	PE+Steroid
5.43	7.83		5.43	7.83
5.4	9.42		5.4		9.42
10.2	6.36		10.2		6.36
5.96	8.76		5.96		8.76
4.87	7.97		4.87		7.97
7.63	5.29		7.63		5.29
6.01	4.67		6.01	4.67
7.43	5.67		7.43	5.67
7.24	4.21		7.24		4.21
6.97	2.14		6.97	2.14
6.34	5.17		6.34	5.17
6.34	6.09		6.34		6.09
7.92	4.76		7.92	4.76
9.6	5.85		9.6	5.85
9.65	7.5		9.65		7.5
8.04	5.68		8.04	5.68
7.25	7.79		7.25	7.79
10.1	6.55		10.1	6.55
8.92	6.01		8.92		6.01
6.25			6.25

## Sheet: Fig 3
Resting Treg	Time	Preeclampsia(1) vs No hypertension(0)	Sex
1.41	Birth	0	M
1.45	Birth	0	F
1.75	Birth	0	F
1.96	Birth	0	M
2.05	Birth	0	M
2.09	Birth	0	F
2.2	Birth	0	F
2.22	Birth	0	F
2.26	Birth	0	M
2.27	Birth	0	M
2.27	Birth	0	F
2.28	Birth	0	F
2.34	Birth	0	M
2.38	Birth	0	M
2.4	Birth	0	F
2.45	Birth	0	F
2.46	Birth	0	F
2.47	Birth	0	F
2.48	Birth	0	M
2.49	Birth	0	F
2.5	Birth	0	F
2.52	Birth	0	F
2.52	Birth	0	F
2.53	Birth	0	M
2.56	Birth	0	F
2.65	Birth	0	F
2.66	Birth	0	M
2.68	Birth	0	M
2.7	Birth	0	M
2.71	Birth	0	M
2.71	Birth	0	M
2.72	Birth	0	M
2.73	Birth	0	F
2.74	Birth	0	F
2.76	Birth	0	F
2.77	Birth	0	F
2.79	Birth	0	F
2.8	Birth	0	F
2.82	Birth	0	F
2.84	Birth	0	F
2.87	Birth	0	M
2.87	Birth	0	F
2.88	Birth	0	F
2.88	Birth	0	F
2.89	Birth	0	F
2.91	Birth	0	M
2.93	Birth	0	M
2.94	Birth	0	M
2.94	Birth	0	M
2.94	Birth	0	M
2.96	Birth	0	F
2.97	Birth	0	M
3.02	Birth	0	F
3.04	Birth	0	F
3.05	Birth	0	M
3.08	Birth	0	M
3.12	Birth	0	M
3.12	Birth	0	M
3.13	Birth	0	F
3.13	Birth	0	M
3.14	Birth	0	M
3.14	Birth	0	F
3.14	Birth	0	F
3.15	Birth	0	F
3.17	Birth	0	F
3.17	Birth	0	F
3.18	Birth	0	F
3.19	Birth	0	M
3.25	Birth	0	F
3.25	Birth	0	F
3.27	Birth	0	F
3.29	Birth	0	M
3.29	Birth	0	F
3.29	Birth	0	F
3.29	Birth	0	F
3.3	Birth	0	F
3.3	Birth	0	F
3.31	Birth	0	M
3.31	Birth	0	F
3.32	Birth	0	F
3.35	Birth	0	M
3.36	Birth	0	M
3.38	Birth	0	M
3.38	Birth	0	F
3.39	Birth	0	M
3.4	Birth	0	F
3.4	Birth	0	F
3.41	Birth	0	F
3.41	Birth	0	F
3.42	Birth	0	F
3.43	Birth	0	M
3.43	Birth	0	F
3.45	Birth	0	F
3.46	Birth	0	M
3.46	Birth	0	M
3.49	Birth	0	M
3.49	Birth	0	F
3.49	Birth	0	M
3.5	Birth	0	M
3.5	Birth	0	M
3.51	Birth	0	F
3.52	Birth	0	F
3.53	Birth	0	M
3.56	Birth	0	F
3.57	Birth	0	M
3.57	Birth	0	F
3.57	Birth	0	M
3.58	Birth	0	F
3.58	Birth	0	F
3.58	Birth	0	M
3.58	Birth	0	M
3.58	Birth	0	M
3.58	Birth	0	F
3.59	Birth	0	M
3.59	Birth	0	M
3.59	Birth	0	F
3.6	Birth	0	F
3.6	Birth	0	M
3.6	Birth	0	F
3.62	Birth	0	M
3.62	Birth	0	F
3.64	Birth	0	F
3.64	Birth	0	F
3.65	Birth	0	M
3.65	Birth	0	M
3.65	Birth	0	M
3.68	Birth	0	F
3.69	Birth	0	M
3.7	Birth	0	F
3.7	Birth	0	M
3.71	Birth	0	F
3.71	Birth	0	F
3.71	Birth	0	M
3.72	Birth	0	F
3.72	Birth	0	F
3.73	Birth	0	M
3.73	Birth	0	F
3.74	Birth	0	F
3.74	Birth	0	M
3.75	Birth	0	M
3.76	Birth	0	F
3.76	Birth	0	F
3.77	Birth	0	M
3.77	Birth	0	F
3.79	Birth	0	M
3.79	Birth	0	F
3.8	Birth	0	M
3.8	Birth	0	F
3.82	Birth	0	M
3.82	Birth	0	M
3.82	Birth	0	M
3.82	Birth	0	F
3.83	Birth	0	F
3.83	Birth	0	F
3.84	Birth	0	F
3.85	Birth	0	M
3.85	Birth	0	M
3.85	Birth	0	M
3.86	Birth	0	M
3.86	Birth	0	M
3.86	Birth	0	M
3.88	Birth	0	F
3.88	Birth	0	F
3.88	Birth	0	F
3.88	Birth	0	M
3.89	Birth	0	F
3.9	Birth	0	F
3.92	Birth	0	M
3.93	Birth	0	M
3.93	Birth	0	F
3.94	Birth	0	M
4	Birth	0	M
4	Birth	0	F
4	Birth	0	M
4	Birth	0	F
4.01	Birth	0	M
4.02	Birth	0	M
4.02	Birth	0	M
4.02	Birth	0	M
4.03	Birth	0	F
4.03	Birth	0	M
4.05	Birth	0	F
4.07	Birth	0	F
4.08	Birth	0	F
4.08	Birth	0	M
4.09	Birth	0	M
4.11	Birth	0	M
4.11	Birth	0	F
4.12	Birth	0	M
4.12	Birth	0	F
4.14	Birth	0	M
4.15	Birth	0	M
4.16	Birth	0	F
4.16	Birth	0	F
4.18	Birth	0	F
4.2	Birth	0	M
4.21	Birth	0	M
4.22	Birth	0	F
4.22	Birth	0	M
4.23	Birth	0	M
4.24	Birth	0	M
4.24	Birth	0	F
4.26	Birth	0	M
4.27	Birth	0	F
4.27	Birth	0	F
4.27	Birth	0	F
4.28	Birth	0	F
4.28	Birth	0	F
4.29	Birth	0	F
4.3	Birth	0	M
4.32	Birth	0	F
4.33	Birth	0	F
4.34	Birth	0	M
4.34	Birth	0	M
4.34	Birth	0	M
4.35	Birth	0	F
4.35	Birth	0	F
4.35	Birth	0	M
4.38	Birth	0	F
4.39	Birth	0	M
4.39	Birth	0	M
4.39	Birth	0	F
4.39	Birth	0	M
4.39	Birth	0	F
4.4	Birth	0	F
4.42	Birth	0	F
4.43	Birth	0	F
4.45	Birth	0	F
4.46	Birth	0	F
4.46	Birth	0	F
4.46	Birth	0	F
4.47	Birth	0	F
4.47	Birth	0	F
4.47	Birth	0	M
4.48	Birth	0	F
4.49	Birth	0	M
4.49	Birth	0	M
4.5	Birth	0	M
4.52	Birth	0	F
4.53	Birth	0	F
4.56	Birth	0	M
4.56	Birth	0	M
4.58	Birth	0	M
4.58	Birth	0	F
4.59	Birth	0	F
4.59	Birth	0	F
4.6	Birth	0	M
4.6	Birth	0	F
4.63	Birth	0	M
4.64	Birth	0	M
4.67	Birth	0	F
4.67	Birth	0	F
4.68	Birth	0	F
4.69	Birth	0	M
4.69	Birth	0	M
4.69	Birth	0	F
4.69	Birth	0	M
4.7	Birth	0	F
4.7	Birth	0	M
4.71	Birth	0	F
4.72	Birth	0	M
4.72	Birth	0	F
4.73	Birth	0	M
4.73	Birth	0	M
4.74	Birth	0	F
4.74	Birth	0	F
4.75	Birth	0	M
4.76	Birth	0	M
4.77	Birth	0	F
4.78	Birth	0	M
4.78	Birth	0	F
4.78	Birth	0	M
4.81	Birth	0	F
4.81	Birth	0	M
4.82	Birth	0	F
4.82	Birth	0	M
4.82	Birth	0	F
4.84	Birth	0	M
4.85	Birth	0	M
4.88	Birth	0	M
4.89	Birth	0	F
4.9	Birth	0	M
4.92	Birth	0	F
4.93	Birth	0	F
4.94	Birth	0	F
4.94	Birth	0	M
4.95	Birth	0	F
4.97	Birth	0	M
4.98	Birth	0	M
4.98	Birth	0	F
4.99	Birth	0	M
4.99	Birth	0	F
5.01	Birth	0	M
5.02	Birth	0	F
5.02	Birth	0	M
5.03	Birth	0	F
5.04	Birth	0	F
5.05	Birth	0	M
5.06	Birth	0	M
5.07	Birth	0	F
5.07	Birth	0	M
5.07	Birth	0	M
5.08	Birth	0	M
5.08	Birth	0	M
5.09	Birth	0	M
5.1	Birth	0	F
5.11	Birth	0	M
5.13	Birth	0	F
5.13	Birth	0	M
5.15	Birth	0	F
5.16	Birth	0	M
5.17	Birth	0	F
5.18	Birth	0	M
5.18	Birth	0	M
5.18	Birth	0	F
5.2	Birth	0	F
5.2	Birth	0	F
5.23	Birth	0	M
5.24	Birth	0	F
5.26	Birth	0	M
5.27	Birth	0	M
5.28	Birth	0	M
5.29	Birth	0	M
5.3	Birth	0	F
5.33	Birth	0	F
5.37	Birth	0	F
5.38	Birth	0	M
5.4	Birth	0	F
5.4	Birth	0	F
5.41	Birth	0	M
5.42	Birth	0	F
5.43	Birth	0	M
5.44	Birth	0	F
5.44	Birth	0	F
5.45	Birth	0	M
5.45	Birth	0	F
5.45	Birth	0	M
5.48	Birth	0	F
5.51	Birth	0	M
5.53	Birth	0	M
5.54	Birth	0	F
5.55	Birth	0	F
5.56	Birth	0	F
5.57	Birth	0	F
5.57	Birth	0	M
5.58	Birth	0	M
5.59	Birth	0	M
5.61	Birth	0	M
5.62	Birth	0	F
5.63	Birth	0	F
5.65	Birth	0	M
5.66	Birth	0	M
5.66	Birth	0	F
5.68	Birth	0	M
5.68	Birth	0	M
5.69	Birth	0	F
5.71	Birth	0	M
5.71	Birth	0	M
5.72	Birth	0	M
5.73	Birth	0	M
5.73	Birth	0	M
5.75	Birth	0	M
5.75	Birth	0	M
5.75	Birth	0	F
5.75	Birth	0	M
5.76	Birth	0	F
5.79	Birth	0	M
5.81	Birth	0	F
5.82	Birth	0	M
5.85	Birth	0	F
5.88	Birth	0	F
5.88	Birth	0	M
5.89	Birth	0	F
5.89	Birth	0	M
5.89	Birth	0	M
5.91	Birth	0	F
5.91	Birth	0	M
5.91	Birth	0	F
5.93	Birth	0	M
5.93	Birth	0	M
5.93	Birth	0	M
5.94	Birth	0	F
5.94	Birth	0	F
5.98	Birth	0	M
5.98	Birth	0	M
5.99	Birth	0	M
6.03	Birth	0	F
6.03	Birth	0	M
6.06	Birth	0	M
6.06	Birth	0	M
6.06	Birth	0	F
6.11	Birth	0	M
6.12	Birth	0	M
6.12	Birth	0	M
6.13	Birth	0	M
6.13	Birth	0	M
6.14	Birth	0	F
6.17	Birth	0	F
6.19	Birth	0	F
6.2	Birth	0	M
6.2	Birth	0	F
6.21	Birth	0	M
6.23	Birth	0	M
6.24	Birth	0	M
6.25	Birth	0	M
6.27	Birth	0	M
6.27	Birth	0	M
6.32	Birth	0	M
6.33	Birth	0	F
6.33	Birth	0	M
6.35	Birth	0	M
6.4	Birth	0	F
6.43	Birth	0	M
6.46	Birth	0	M
6.47	Birth	0	F
6.49	Birth	0	M
6.62	Birth	0	F
6.63	Birth	0	M
6.66	Birth	0	M
6.66	Birth	0	F
6.67	Birth	0	M
6.95	Birth	0	M
6.98	Birth	0	M
6.99	Birth	0	F
7.01	Birth	0	M
7.2	Birth	0	M
7.23	Birth	0	M
7.29	Birth	0	M
7.44	Birth	0	F
7.66	Birth	0	F
8.02	Birth	0	F
8.05	Birth	0	F
8.24	Birth	0	F
8.54	Birth	0	F
8.8	Birth	0	M
9.05	Birth	0	M
2.36	Birth	1	M
2.57	Birth	1	M
3.19	Birth	1	M
3.23	Birth	1	F
3.24	Birth	1	M
3.44	Birth	1	F
3.51	Birth	1	M
4.44	Birth	1	M
4.64	Birth	1	M
4.94	Birth	1	M
5.45	Birth	1	F
1.35	mth12	0	M
1.77	mth12	0	M
1.87	mth12	0	F
2.11	mth12	0	F
2.11	mth12	0	M
2.34	mth12	0	F
2.51	mth12	0	F
2.71	mth12	0	F
2.73	mth12	0	F
2.73	mth12	0	M
2.75	mth12	0	F
2.76	mth12	0	F
2.78	mth12	0	M
2.82	mth12	0	F
2.82	mth12	0	M
2.83	mth12	0	F
2.83	mth12	0	F
2.86	mth12	0	M
2.86	mth12	0	F
2.9	mth12	0	F
2.93	mth12	0	M
2.93	mth12	0	F
2.97	mth12	0	F
2.99	mth12	0	M
3	mth12	0	F
3	mth12	0	M
3.01	mth12	0	F
3.02	mth12	0	F
3.07	mth12	0	F
3.08	mth12	0	M
3.16	mth12	0	M
3.16	mth12	0	M
3.17	mth12	0	F
3.19	mth12	0	F
3.21	mth12	0	M
3.21	mth12	0	M
3.27	mth12	0	F
3.27	mth12	0	M
3.29	mth12	0	M
3.34	mth12	0	F
3.36	mth12	0	M
3.37	mth12	0	F
3.37	mth12	0	M
3.39	mth12	0	F
3.4	mth12	0	F
3.4	mth12	0	F
3.4	mth12	0	F
3.46	mth12	0	F
3.47	mth12	0	M
3.49	mth12	0	M
3.52	mth12	0	M
3.55	mth12	0	M
3.56	mth12	0	F
3.56	mth12	0	M
3.57	mth12	0	F
3.58	mth12	0	M
3.6	mth12	0	F
3.63	mth12	0	M
3.64	mth12	0	M
3.66	mth12	0	F
3.69	mth12	0	F
3.69	mth12	0	F
3.7	mth12	0	M
3.7	mth12	0	F
3.72	mth12	0	M
3.72	mth12	0	F
3.74	mth12	0	F
3.75	mth12	0	M
3.75	mth12	0	M
3.76	mth12	0	F
3.76	mth12	0	F
3.78	mth12	0	M
3.79	mth12	0	F
3.79	mth12	0	F
3.79	mth12	0	F
3.79	mth12	0	F
3.8	mth12	0	F
3.81	mth12	0	M
3.81	mth12	0	F
3.81	mth12	0	M
3.82	mth12	0	F
3.84	mth12	0	F
3.85	mth12	0	F
3.85	mth12	0	M
3.86	mth12	0	F
3.87	mth12	0	M
3.88	mth12	0	F
3.88	mth12	0	F
3.89	mth12	0	F
3.89	mth12	0	F
3.91	mth12	0	M
3.92	mth12	0	F
3.94	mth12	0	F
3.94	mth12	0	F
3.94	mth12	0	M
3.95	mth12	0	F
3.98	mth12	0	M
3.98	mth12	0	M
3.99	mth12	0	F
3.99	mth12	0	M
4.01	mth12	0	F
4.01	mth12	0	M
4.01	mth12	0	F
4.02	mth12	0	M
4.02	mth12	0	F
4.02	mth12	0	F
4.04	mth12	0	M
4.05	mth12	0	F
4.06	mth12	0	M
4.06	mth12	0	M
4.06	mth12	0	F
4.07	mth12	0	F
4.07	mth12	0	F
4.09	mth12	0	F
4.1	mth12	0	M
4.11	mth12	0	F
4.11	mth12	0	M
4.11	mth12	0	M
4.14	mth12	0	M
4.15	mth12	0	M
4.16	mth12	0	F
4.17	mth12	0	M
4.17	mth12	0	M
4.18	mth12	0	M
4.18	mth12	0	M
4.18	mth12	0	M
4.19	mth12	0	F
4.19	mth12	0	F
4.21	mth12	0	F
4.24	mth12	0	F
4.26	mth12	0	F
4.26	mth12	0	M
4.27	mth12	0	F
4.29	mth12	0	F
4.3	mth12	0	M
4.3	mth12	0	M
4.3	mth12	0	F
4.31	mth12	0	F
4.31	mth12	0	M
4.31	mth12	0	M
4.31	mth12	0	F
4.33	mth12	0	F
4.33	mth12	0	M
4.34	mth12	0	M
4.34	mth12	0	F
4.36	mth12	0	M
4.37	mth12	0	F
4.37	mth12	0	M
4.37	mth12	0	F
4.37	mth12	0	M
4.41	mth12	0	F
4.41	mth12	0	M
4.41	mth12	0	F
4.42	mth12	0	M
4.43	mth12	0	F
4.44	mth12	0	F
4.44	mth12	0	M
4.44	mth12	0	F
4.45	mth12	0	F
4.45	mth12	0	M
4.45	mth12	0	M
4.46	mth12	0	F
4.48	mth12	0	F
4.48	mth12	0	M
4.48	mth12	0	F
4.49	mth12	0	F
4.49	mth12	0	M
4.51	mth12	0	M
4.54	mth12	0	F
4.55	mth12	0	M
4.57	mth12	0	F
4.59	mth12	0	F
4.59	mth12	0	F
4.6	mth12	0	F
4.63	mth12	0	M
4.63	mth12	0	F
4.64	mth12	0	M
4.65	mth12	0	F
4.65	mth12	0	F
4.67	mth12	0	M
4.68	mth12	0	F
4.69	mth12	0	F
4.7	mth12	0	F
4.71	mth12	0	F
4.71	mth12	0	F
4.72	mth12	0	M
4.72	mth12	0	M
4.73	mth12	0	F
4.73	mth12	0	F
4.73	mth12	0	F
4.73	mth12	0	M
4.74	mth12	0	F
4.74	mth12	0	M
4.76	mth12	0	F
4.76	mth12	0	M
4.77	mth12	0	M
4.77	mth12	0	F
4.77	mth12	0	F
4.78	mth12	0	M
4.78	mth12	0	M
4.78	mth12	0	F
4.79	mth12	0	F
4.79	mth12	0	M
4.79	mth12	0	M
4.82	mth12	0	F
4.82	mth12	0	F
4.83	mth12	0	M
4.84	mth12	0	M
4.85	mth12	0	M
4.86	mth12	0	F
4.86	mth12	0	F
4.87	mth12	0	F
4.88	mth12	0	M
4.88	mth12	0	M
4.89	mth12	0	F
4.89	mth12	0	M
4.91	mth12	0	F
4.91	mth12	0	F
4.91	mth12	0	M
4.92	mth12	0	M
4.93	mth12	0	F
4.93	mth12	0	F
4.93	mth12	0	F
4.93	mth12	0	F
4.94	mth12	0	M
4.94	mth12	0	M
4.94	mth12	0	M
4.94	mth12	0	M
4.95	mth12	0	F
4.95	mth12	0	F
4.96	mth12	0	F
4.97	mth12	0	M
4.98	mth12	0	M
4.99	mth12	0	F
4.99	mth12	0	F
4.99	mth12	0	M
4.99	mth12	0	F
5	mth12	0	F
5	mth12	0	M
5.02	mth12	0	M
5.02	mth12	0	F
5.03	mth12	0	F
5.04	mth12	0	F
5.05	mth12	0	F
5.05	mth12	0	F
5.05	mth12	0	M
5.05	mth12	0	M
5.06	mth12	0	M
5.06	mth12	0	M
5.07	mth12	0	M
5.07	mth12	0	F
5.08	mth12	0	M
5.09	mth12	0	F
5.09	mth12	0	F
5.11	mth12	0	M
5.12	mth12	0	F
5.13	mth12	0	M
5.13	mth12	0	M
5.14	mth12	0	F
5.14	mth12	0	M
5.14	mth12	0	M
5.15	mth12	0	M
5.15	mth12	0	F
5.15	mth12	0	M
5.16	mth12	0	M
5.17	mth12	0	M
5.17	mth12	0	M
5.18	mth12	0	M
5.2	mth12	0	M
5.2	mth12	0	F
5.21	mth12	0	M
5.21	mth12	0	M
5.22	mth12	0	F
5.22	mth12	0	M
5.23	mth12	0	F
5.23	mth12	0	M
5.23	mth12	0	F
5.24	mth12	0	F
5.24	mth12	0	M
5.24	mth12	0	F
5.26	mth12	0	M
5.26	mth12	0	F
5.26	mth12	0	M
5.28	mth12	0	F
5.28	mth12	0	M
5.28	mth12	0	M
5.28	mth12	0	F
5.28	mth12	0	M
5.29	mth12	0	M
5.29	mth12	0	M
5.29	mth12	0	F
5.29	mth12	0	M
5.29	mth12	0	F
5.3	mth12	0	M
5.31	mth12	0	M
5.31	mth12	0	F
5.31	mth12	0	F
5.32	mth12	0	F
5.32	mth12	0	M
5.32	mth12	0	M
5.33	mth12	0	F
5.33	mth12	0	M
5.33	mth12	0	M
5.33	mth12	0	M
5.34	mth12	0	F
5.34	mth12	0	F
5.34	mth12	0	M
5.34	mth12	0	M
5.35	mth12	0	F
5.36	mth12	0	F
5.36	mth12	0	M
5.37	mth12	0	M
5.37	mth12	0	M
5.37	mth12	0	M
5.38	mth12	0	M
5.38	mth12	0	M
5.38	mth12	0	F
5.39	mth12	0	F
5.39	mth12	0	F
5.39	mth12	0	M
5.4	mth12	0	F
5.4	mth12	0	M
5.4	mth12	0	F
5.4	mth12	0	M
5.4	mth12	0	F
5.41	mth12	0	M
5.41	mth12	0	F
5.41	mth12	0	M
5.43	mth12	0	M
5.43	mth12	0	F
5.43	mth12	0	F
5.44	mth12	0	F
5.44	mth12	0	M
5.45	mth12	0	F
5.45	mth12	0	F
5.45	mth12	0	M
5.45	mth12	0	M
5.46	mth12	0	M
5.46	mth12	0	M
5.47	mth12	0	M
5.48	mth12	0	M
5.49	mth12	0	M
5.51	mth12	0	M
5.52	mth12	0	F
5.53	mth12	0	F
5.53	mth12	0	F
5.55	mth12	0	F
5.56	mth12	0	F
5.56	mth12	0	F
5.56	mth12	0	M
5.56	mth12	0	M
5.57	mth12	0	F
5.58	mth12	0	M
5.59	mth12	0	M
5.62	mth12	0	M
5.64	mth12	0	F
5.66	mth12	0	M
5.66	mth12	0	M
5.66	mth12	0	M
5.67	mth12	0	F
5.67	mth12	0	F
5.68	mth12	0	F
5.68	mth12	0	M
5.69	mth12	0	M
5.69	mth12	0	M
5.7	mth12	0	F
5.71	mth12	0	M
5.72	mth12	0	F
5.73	mth12	0	M
5.74	mth12	0	M
5.75	mth12	0	F
5.79	mth12	0	M
5.8	mth12	0	F
5.8	mth12	0	M
5.8	mth12	0	F
5.81	mth12	0	F
5.82	mth12	0	M
5.82	mth12	0	M
5.82	mth12	0	M
5.82	mth12	0	M
5.82	mth12	0	F
5.82	mth12	0	F
5.83	mth12	0	F
5.83	mth12	0	M
5.83	mth12	0	M
5.84	mth12	0	F
5.84	mth12	0	F
5.85	mth12	0	F
5.85	mth12	0	M
5.85	mth12	0	M
5.86	mth12	0	F
5.86	mth12	0	F
5.86	mth12	0	F
5.86	mth12	0	M
5.86	mth12	0	M
5.86	mth12	0	F
5.87	mth12	0	M
5.87	mth12	0	M
5.87	mth12	0	M
5.87	mth12	0	F
5.88	mth12	0	M
5.88	mth12	0	F
5.89	mth12	0	F
5.9	mth12	0	F
5.91	mth12	0	M
5.91	mth12	0	F
5.92	mth12	0	M
5.93	mth12	0	M
5.94	mth12	0	M
5.94	mth12	0	M
5.94	mth12	0	M
5.95	mth12	0	F
5.98	mth12	0	M
5.98	mth12	0	F
6	mth12	0	M
6	mth12	0	M
6.02	mth12	0	F
6.02	mth12	0	F
6.03	mth12	0	M
6.04	mth12	0	M
6.05	mth12	0	M
6.06	mth12	0	M
6.08	mth12	0	F
6.11	mth12	0	F
6.11	mth12	0	M
6.12	mth12	0	M
6.12	mth12	0	F
6.13	mth12	0	M
6.14	mth12	0	M
6.15	mth12	0	F
6.15	mth12	0	M
6.17	mth12	0	M
6.18	mth12	0	F
6.19	mth12	0	M
6.19	mth12	0	M
6.21	mth12	0	F
6.22	mth12	0	F
6.23	mth12	0	M
6.24	mth12	0	F
6.25	mth12	0	M
6.25	mth12	0	F
6.27	mth12	0	M
6.27	mth12	0	M
6.28	mth12	0	F
6.28	mth12	0	F
6.29	mth12	0	F
6.3	mth12	0	F
6.31	mth12	0	M
6.31	mth12	0	M
6.31	mth12	0	F
6.32	mth12	0	F
6.33	mth12	0	M
6.33	mth12	0	F
6.36	mth12	0	F
6.37	mth12	0	F
6.37	mth12	0	M
6.37	mth12	0	M
6.37	mth12	0	M
6.39	mth12	0	M
6.39	mth12	0	F
6.39	mth12	0	F
6.4	mth12	0	M
6.41	mth12	0	M
6.42	mth12	0	F
6.42	mth12	0	M
6.42	mth12	0	F
6.43	mth12	0	M
6.44	mth12	0	F
6.45	mth12	0	F
6.45	mth12	0	F
6.46	mth12	0	F
6.47	mth12	0	M
6.48	mth12	0	F
6.48	mth12	0	M
6.49	mth12	0	M
6.49	mth12	0	M
6.52	mth12	0	M
6.53	mth12	0	M
6.53	mth12	0	M
6.54	mth12	0	F
6.54	mth12	0	M
6.55	mth12	0	F
6.55	mth12	0	M
6.58	mth12	0	M
6.58	mth12	0	M
6.6	mth12	0	M
6.61	mth12	0	M
6.61	mth12	0	F
6.66	mth12	0	M
6.67	mth12	0	M
6.67	mth12	0	F
6.68	mth12	0	M
6.69	mth12	0	M
6.7	mth12	0	M
6.7	mth12	0	F
6.72	mth12	0	M
6.73	mth12	0	M
6.73	mth12	0	F
6.77	mth12	0	M
6.8	mth12	0	M
6.82	mth12	0	M
6.82	mth12	0	M
6.83	mth12	0	M
6.84	mth12	0	M
6.84	mth12	0	F
6.85	mth12	0	F
6.86	mth12	0	F
6.88	mth12	0	F
6.88	mth12	0	M
6.9	mth12	0	F
6.9	mth12	0	F
6.92	mth12	0	F
6.92	mth12	0	M
6.93	mth12	0	M
6.94	mth12	0	F
6.95	mth12	0	M
6.97	mth12	0	F
6.97	mth12	0	F
6.98	mth12	0	M
6.98	mth12	0	F
7	mth12	0	M
7.01	mth12	0	F
7.01	mth12	0	F
7.01	mth12	0	M
7.01	mth12	0	F
7.02	mth12	0	M
7.02	mth12	0	M
7.02	mth12	0	F
7.04	mth12	0	M
7.05	mth12	0	M
7.05	mth12	0	F
7.07	mth12	0	F
7.09	mth12	0	F
7.09	mth12	0	F
7.11	mth12	0	F
7.11	mth12	0	F
7.15	mth12	0	F
7.18	mth12	0	M
7.19	mth12	0	M
7.22	mth12	0	F
7.23	mth12	0	F
7.25	mth12	0	M
7.27	mth12	0	M
7.28	mth12	0	M
7.3	mth12	0	M
7.31	mth12	0	M
7.34	mth12	0	F
7.34	mth12	0	M
7.36	mth12	0	F
7.37	mth12	0	M
7.37	mth12	0	F
7.39	mth12	0	F
7.4	mth12	0	M
7.4	mth12	0	F
7.42	mth12	0	F
7.43	mth12	0	M
7.46	mth12	0	M
7.5	mth12	0	F
7.52	mth12	0	M
7.54	mth12	0	M
7.54	mth12	0	M
7.55	mth12	0	M
7.57	mth12	0	M
7.59	mth12	0	F
7.62	mth12	0	F
7.63	mth12	0	M
7.64	mth12	0	F
7.64	mth12	0	F
7.65	mth12	0	F
7.68	mth12	0	M
7.73	mth12	0	F
7.74	mth12	0	F
7.74	mth12	0	F
7.75	mth12	0	M
7.75	mth12	0	F
7.76	mth12	0	F
7.78	mth12	0	F
7.83	mth12	0	F
7.84	mth12	0	F
7.85	mth12	0	M
7.88	mth12	0	M
7.88	mth12	0	F
7.89	mth12	0	M
7.91	mth12	0	F
7.91	mth12	0	M
7.92	mth12	0	M
7.95	mth12	0	M
7.96	mth12	0	M
7.97	mth12	0	M
7.99	mth12	0	M
7.99	mth12	0	M
8.03	mth12	0	F
8.05	mth12	0	F
8.06	mth12	0	M
8.08	mth12	0	M
8.12	mth12	0	M
8.12	mth12	0	M
8.18	mth12	0	M
8.25	mth12	0	F
8.25	mth12	0	F
8.41	mth12	0	F
8.42	mth12	0	M
8.42	mth12	0	F
8.43	mth12	0	F
8.44	mth12	0	M
8.46	mth12	0	F
8.58	mth12	0	M
8.59	mth12	0	F
8.68	mth12	0	F
8.7	mth12	0	M
8.76	mth12	0	M
8.8	mth12	0	M
8.87	mth12	0	M
8.97	mth12	0	M
9.05	mth12	0	F
9.05	mth12	0	F
9.28	mth12	0	M
9.48	mth12	0	M
9.49	mth12	0	M
9.81	mth12	0	F
10.09	mth12	0	M
10.21	mth12	0	M
10.25	mth12	0	F
11.24	mth12	0	F
11.27	mth12	0	F
11.44	mth12	0	M
11.51	mth12	0	M
11.52	mth12	0	M
13.68	mth12	0	M
3.1	mth12	1	F
3.19	mth12	1	M
3.4	mth12	1	F
3.58	mth12	1	M
4.62	mth12	1	M
4.65	mth12	1	M
4.87	mth12	1	M
4.97	mth12	1	F
5.02	mth12	1	M
5.03	mth12	1	M
5.05	mth12	1	F
5.44	mth12	1	F
5.46	mth12	1	M
5.5	mth12	1	M
5.57	mth12	1	F
5.98	mth12	1	F
6.1	mth12	1	F
6.2	mth12	1	M
6.43	mth12	1	F
7.37	mth12	1	M
7.5	mth12	1	M
7.58	mth12	1	F
2.03	mth6	0	M
2.2	mth6	0	M
2.24	mth6	0	M
2.64	mth6	0	M
2.92	mth6	0	M
2.97	mth6	0	M
3.03	mth6	0	F
3.05	mth6	0	F
3.1	mth6	0	F
3.15	mth6	0	M
3.15	mth6	0	F
3.15	mth6	0	F
3.19	mth6	0	M
3.2	mth6	0	F
3.21	mth6	0	F
3.21	mth6	0	M
3.22	mth6	0	F
3.29	mth6	0	F
3.29	mth6	0	M
3.34	mth6	0	M
3.36	mth6	0	M
3.39	mth6	0	M
3.4	mth6	0	F
3.41	mth6	0	F
3.42	mth6	0	F
3.42	mth6	0	F
3.45	mth6	0	M
3.46	mth6	0	F
3.5	mth6	0	F
3.52	mth6	0	M
3.53	mth6	0	M
3.53	mth6	0	M
3.55	mth6	0	M
3.55	mth6	0	F
3.55	mth6	0	M
3.56	mth6	0	M
3.58	mth6	0	F
3.58	mth6	0	F
3.62	mth6	0	F
3.62	mth6	0	M
3.62	mth6	0	M
3.65	mth6	0	F
3.66	mth6	0	F
3.66	mth6	0	M
3.68	mth6	0	F
3.69	mth6	0	F
3.7	mth6	0	F
3.7	mth6	0	F
3.71	mth6	0	M
3.74	mth6	0	F
3.76	mth6	0	F
3.77	mth6	0	F
3.79	mth6	0	M
3.79	mth6	0	M
3.81	mth6	0	M
3.81	mth6	0	M
3.82	mth6	0	F
3.83	mth6	0	F
3.84	mth6	0	M
3.84	mth6	0	F
3.87	mth6	0	M
3.89	mth6	0	M
3.91	mth6	0	F
3.91	mth6	0	M
3.91	mth6	0	M
3.92	mth6	0	F
3.92	mth6	0	M
3.95	mth6	0	F
3.95	mth6	0	M
3.96	mth6	0	F
3.96	mth6	0	M
3.97	mth6	0	F
3.98	mth6	0	M
3.99	mth6	0	M
3.99	mth6	0	F
4.04	mth6	0	M
4.04	mth6	0	F
4.05	mth6	0	F
4.05	mth6	0	F
4.05	mth6	0	F
4.06	mth6	0	F
4.07	mth6	0	F
4.07	mth6	0	M
4.08	mth6	0	F
4.08	mth6	0	M
4.08	mth6	0	M
4.09	mth6	0	F
4.1	mth6	0	F
4.11	mth6	0	M
4.11	mth6	0	F
4.12	mth6	0	F
4.15	mth6	0	F
4.16	mth6	0	F
4.18	mth6	0	F
4.19	mth6	0	M
4.2	mth6	0	F
4.2	mth6	0	F
4.2	mth6	0	F
4.22	mth6	0	M
4.23	mth6	0	F
4.23	mth6	0	F
4.24	mth6	0	F
4.24	mth6	0	M
4.24	mth6	0	F
4.25	mth6	0	F
4.26	mth6	0	M
4.27	mth6	0	F
4.28	mth6	0	M
4.29	mth6	0	F
4.29	mth6	0	M
4.3	mth6	0	M
4.3	mth6	0	M
4.31	mth6	0	M
4.33	mth6	0	F
4.33	mth6	0	F
4.33	mth6	0	M
4.34	mth6	0	M
4.35	mth6	0	M
4.37	mth6	0	F
4.37	mth6	0	F
4.38	mth6	0	M
4.39	mth6	0	F
4.39	mth6	0	F
4.39	mth6	0	F
4.4	mth6	0	M
4.4	mth6	0	M
4.4	mth6	0	F
4.43	mth6	0	F
4.43	mth6	0	F
4.45	mth6	0	F
4.45	mth6	0	F
4.46	mth6	0	M
4.46	mth6	0	F
4.47	mth6	0	M
4.48	mth6	0	F
4.48	mth6	0	M
4.5	mth6	0	M
4.5	mth6	0	F
4.51	mth6	0	M
4.51	mth6	0	M
4.53	mth6	0	F
4.54	mth6	0	F
4.55	mth6	0	F
4.56	mth6	0	M
4.56	mth6	0	M
4.56	mth6	0	F
4.57	mth6	0	F
4.57	mth6	0	M
4.57	mth6	0	F
4.59	mth6	0	M
4.6	mth6	0	M
4.63	mth6	0	M
4.63	mth6	0	F
4.63	mth6	0	M
4.65	mth6	0	F
4.65	mth6	0	M
4.65	mth6	0	F
4.66	mth6	0	M
4.66	mth6	0	M
4.66	mth6	0	M
4.67	mth6	0	F
4.68	mth6	0	M
4.68	mth6	0	M
4.68	mth6	0	F
4.69	mth6	0	F
4.7	mth6	0	F
4.71	mth6	0	M
4.71	mth6	0	M
4.71	mth6	0	M
4.72	mth6	0	F
4.72	mth6	0	M
4.73	mth6	0	M
4.73	mth6	0	M
4.74	mth6	0	F
4.76	mth6	0	F
4.78	mth6	0	F
4.78	mth6	0	M
4.78	mth6	0	F
4.79	mth6	0	M
4.8	mth6	0	M
4.81	mth6	0	M
4.81	mth6	0	M
4.82	mth6	0	F
4.82	mth6	0	M
4.83	mth6	0	F
4.83	mth6	0	M
4.85	mth6	0	M
4.86	mth6	0	F
4.86	mth6	0	M
4.86	mth6	0	F
4.87	mth6	0	M
4.87	mth6	0	F
4.87	mth6	0	M
4.87	mth6	0	F
4.88	mth6	0	F
4.88	mth6	0	M
4.88	mth6	0	M
4.89	mth6	0	F
4.89	mth6	0	F
4.89	mth6	0	F
4.91	mth6	0	M
4.92	mth6	0	M
4.92	mth6	0	M
4.92	mth6	0	F
4.93	mth6	0	F
4.93	mth6	0	F
4.93	mth6	0	F
4.94	mth6	0	F
4.94	mth6	0	F
4.94	mth6	0	F
4.94	mth6	0	F
4.95	mth6	0	M
4.95	mth6	0	M
4.95	mth6	0	F
4.95	mth6	0	M
4.96	mth6	0	M
4.96	mth6	0	F
4.98	mth6	0	F
4.98	mth6	0	M
4.99	mth6	0	M
5	mth6	0	F
5	mth6	0	M
5.01	mth6	0	M
5.02	mth6	0	F
5.02	mth6	0	F
5.02	mth6	0	F
5.04	mth6	0	M
5.05	mth6	0	M
5.05	mth6	0	M
5.05	mth6	0	F
5.06	mth6	0	M
5.06	mth6	0	F
5.07	mth6	0	F
5.08	mth6	0	F
5.08	mth6	0	F
5.09	mth6	0	M
5.1	mth6	0	F
5.11	mth6	0	M
5.11	mth6	0	M
5.12	mth6	0	F
5.13	mth6	0	M
5.14	mth6	0	F
5.14	mth6	0	F
5.14	mth6	0	M
5.14	mth6	0	M
5.14	mth6	0	F
5.16	mth6	0	F
5.16	mth6	0	F
5.17	mth6	0	M
5.17	mth6	0	F
5.18	mth6	0	M
5.18	mth6	0	M
5.19	mth6	0	M
5.19	mth6	0	M
5.2	mth6	0	F
5.2	mth6	0	F
5.21	mth6	0	M
5.21	mth6	0	F
5.22	mth6	0	M
5.22	mth6	0	M
5.22	mth6	0	F
5.23	mth6	0	M
5.23	mth6	0	M
5.26	mth6	0	M
5.26	mth6	0	F
5.26	mth6	0	F
5.26	mth6	0	M
5.26	mth6	0	M
5.27	mth6	0	F
5.27	mth6	0	M
5.27	mth6	0	F
5.28	mth6	0	M
5.28	mth6	0	M
5.28	mth6	0	F
5.29	mth6	0	F
5.29	mth6	0	F
5.3	mth6	0	M
5.3	mth6	0	M
5.31	mth6	0	M
5.32	mth6	0	F
5.33	mth6	0	F
5.34	mth6	0	M
5.34	mth6	0	M
5.34	mth6	0	F
5.36	mth6	0	F
5.37	mth6	0	M
5.37	mth6	0	F
5.38	mth6	0	M
5.38	mth6	0	M
5.39	mth6	0	M
5.39	mth6	0	F
5.39	mth6	0	M
5.39	mth6	0	F
5.41	mth6	0	M
5.41	mth6	0	F
5.41	mth6	0	F
5.42	mth6	0	F
5.42	mth6	0	M
5.43	mth6	0	M
5.45	mth6	0	F
5.45	mth6	0	F
5.46	mth6	0	F
5.46	mth6	0	F
5.47	mth6	0	F
5.47	mth6	0	M
5.47	mth6	0	F
5.47	mth6	0	F
5.47	mth6	0	F
5.49	mth6	0	F
5.49	mth6	0	M
5.5	mth6	0	F
5.51	mth6	0	F
5.52	mth6	0	M
5.54	mth6	0	M
5.54	mth6	0	M
5.54	mth6	0	M
5.54	mth6	0	M
5.55	mth6	0	F
5.56	mth6	0	M
5.57	mth6	0	F
5.58	mth6	0	F
5.59	mth6	0	F
5.59	mth6	0	M
5.59	mth6	0	M
5.6	mth6	0	F
5.61	mth6	0	F
5.61	mth6	0	M
5.61	mth6	0	M
5.62	mth6	0	F
5.63	mth6	0	M
5.65	mth6	0	F
5.66	mth6	0	F
5.66	mth6	0	F
5.67	mth6	0	M
5.69	mth6	0	F
5.69	mth6	0	F
5.7	mth6	0	M
5.71	mth6	0	F
5.71	mth6	0	M
5.71	mth6	0	F
5.72	mth6	0	M
5.73	mth6	0	F
5.74	mth6	0	F
5.76	mth6	0	M
5.77	mth6	0	F
5.78	mth6	0	F
5.78	mth6	0	M
5.8	mth6	0	F
5.8	mth6	0	F
5.81	mth6	0	F
5.81	mth6	0	F
5.83	mth6	0	F
5.84	mth6	0	F
5.84	mth6	0	M
5.85	mth6	0	F
5.86	mth6	0	M
5.86	mth6	0	M
5.86	mth6	0	F
5.86	mth6	0	M
5.87	mth6	0	F
5.88	mth6	0	M
5.88	mth6	0	F
5.89	mth6	0	M
5.89	mth6	0	F
5.89	mth6	0	F
5.9	mth6	0	F
5.91	mth6	0	F
5.92	mth6	0	M
5.92	mth6	0	M
5.93	mth6	0	M
5.93	mth6	0	F
5.94	mth6	0	F
5.97	mth6	0	M
5.97	mth6	0	F
5.97	mth6	0	F
5.98	mth6	0	F
5.99	mth6	0	F
6	mth6	0	M
6	mth6	0	F
6	mth6	0	F
6.01	mth6	0	F
6.02	mth6	0	F
6.03	mth6	0	M
6.04	mth6	0	F
6.05	mth6	0	M
6.08	mth6	0	M
6.08	mth6	0	F
6.1	mth6	0	M
6.1	mth6	0	M
6.11	mth6	0	M
6.12	mth6	0	M
6.12	mth6	0	M
6.14	mth6	0	M
6.14	mth6	0	M
6.15	mth6	0	F
6.16	mth6	0	M
6.18	mth6	0	M
6.2	mth6	0	F
6.2	mth6	0	M
6.23	mth6	0	M
6.23	mth6	0	M
6.23	mth6	0	M
6.23	mth6	0	M
6.23	mth6	0	M
6.25	mth6	0	M
6.25	mth6	0	F
6.25	mth6	0	F
6.26	mth6	0	M
6.27	mth6	0	M
6.28	mth6	0	M
6.28	mth6	0	M
6.3	mth6	0	F
6.31	mth6	0	M
6.33	mth6	0	F
6.33	mth6	0	M
6.34	mth6	0	F
6.34	mth6	0	F
6.35	mth6	0	F
6.36	mth6	0	M
6.36	mth6	0	F
6.39	mth6	0	F
6.4	mth6	0	F
6.42	mth6	0	M
6.42	mth6	0	M
6.43	mth6	0	F
6.43	mth6	0	M
6.43	mth6	0	F
6.43	mth6	0	M
6.44	mth6	0	M
6.47	mth6	0	M
6.47	mth6	0	F
6.5	mth6	0	M
6.5	mth6	0	F
6.51	mth6	0	M
6.52	mth6	0	M
6.53	mth6	0	F
6.53	mth6	0	F
6.55	mth6	0	M
6.55	mth6	0	M
6.58	mth6	0	F
6.59	mth6	0	M
6.59	mth6	0	M
6.6	mth6	0	M
6.6	mth6	0	F
6.61	mth6	0	F
6.61	mth6	0	M
6.64	mth6	0	F
6.64	mth6	0	M
6.65	mth6	0	F
6.65	mth6	0	F
6.69	mth6	0	M
6.71	mth6	0	M
6.71	mth6	0	M
6.72	mth6	0	F
6.72	mth6	0	F
6.75	mth6	0	F
6.75	mth6	0	F
6.76	mth6	0	M
6.78	mth6	0	M
6.79	mth6	0	M
6.79	mth6	0	M
6.8	mth6	0	M
6.81	mth6	0	F
6.83	mth6	0	M
6.84	mth6	0	F
6.86	mth6	0	F
6.87	mth6	0	M
6.87	mth6	0	F
6.91	mth6	0	F
6.92	mth6	0	F
6.92	mth6	0	M
6.92	mth6	0	M
6.94	mth6	0	F
6.95	mth6	0	F
6.97	mth6	0	M
7	mth6	0	F
7	mth6	0	M
7	mth6	0	M
7.01	mth6	0	F
7.01	mth6	0	M
7.02	mth6	0	M
7.06	mth6	0	F
7.06	mth6	0	F
7.07	mth6	0	F
7.08	mth6	0	F
7.08	mth6	0	M
7.1	mth6	0	M
7.11	mth6	0	F
7.12	mth6	0	M
7.16	mth6	0	M
7.18	mth6	0	F
7.2	mth6	0	F
7.2	mth6	0	M
7.22	mth6	0	F
7.24	mth6	0	F
7.25	mth6	0	M
7.26	mth6	0	M
7.27	mth6	0	F
7.29	mth6	0	M
7.3	mth6	0	F
7.3	mth6	0	F
7.31	mth6	0	F
7.32	mth6	0	M
7.33	mth6	0	F
7.35	mth6	0	M
7.35	mth6	0	M
7.39	mth6	0	F
7.39	mth6	0	F
7.39	mth6	0	M
7.4	mth6	0	M
7.44	mth6	0	M
7.46	mth6	0	M
7.46	mth6	0	M
7.49	mth6	0	M
7.57	mth6	0	M
7.6	mth6	0	F
7.6	mth6	0	F
7.63	mth6	0	F
7.65	mth6	0	M
7.69	mth6	0	F
7.7	mth6	0	M
7.73	mth6	0	M
7.74	mth6	0	F
7.77	mth6	0	M
7.96	mth6	0	M
7.98	mth6	0	M
7.98	mth6	0	M
7.99	mth6	0	M
8	mth6	0	M
8.02	mth6	0	M
8.04	mth6	0	M
8.05	mth6	0	F
8.05	mth6	0	M
8.19	mth6	0	F
8.23	mth6	0	M
8.3	mth6	0	F
8.36	mth6	0	M
8.51	mth6	0	M
8.52	mth6	0	M
8.72	mth6	0	M
8.75	mth6	0	M
8.75	mth6	0	M
8.78	mth6	0	M
8.85	mth6	0	M
8.85	mth6	0	M
8.93	mth6	0	M
9	mth6	0	M
9.12	mth6	0	F
9.23	mth6	0	M
9.24	mth6	0	F
9.42	mth6	0	F
9.54	mth6	0	F
9.56	mth6	0	M
9.72	mth6	0	F
9.86	mth6	0	M
10.04	mth6	0	M
10.56	mth6	0	M
11.02	mth6	0	M
2.96	mth6	1	M
3.1	mth6	1	M
3.13	mth6	1	F
4.12	mth6	1	M
4.12	mth6	1	M
4.27	mth6	1	F
4.39	mth6	1	F
4.57	mth6	1	F
4.65	mth6	1	M
5.02	mth6	1	M
5.1	mth6	1	M
5.45	mth6	1	F
5.83	mth6	1	F
6.12	mth6	1	F
6.54	mth6	1	F
6.65	mth6	1	M
6.77	mth6	1	F
6.95	mth6	1	M
7.08	mth6	1	F
1.1	yr4	0	M
1.19	yr4	0	F
1.4	yr4	0	F
1.5	yr4	0	F
1.57	yr4	0	M
1.61	yr4	0	F
1.8	yr4	0	F
1.84	yr4	0	F
1.84	yr4	0	M
1.85	yr4	0	F
2	yr4	0	F
2	yr4	0	M
2	yr4	0	F
2.01	yr4	0	F
2.01	yr4	0	M
2.08	yr4	0	F
2.1	yr4	0	F
2.1	yr4	0	F
2.1	yr4	0	F
2.1	yr4	0	F
2.14	yr4	0	M
2.16	yr4	0	F
2.18	yr4	0	F
2.2	yr4	0	M
2.2	yr4	0	F
2.29	yr4	0	F
2.3	yr4	0	M
2.32	yr4	0	M
2.32	yr4	0	M
2.33	yr4	0	F
2.39	yr4	0	M
2.4	yr4	0	F
2.48	yr4	0	M
2.5	yr4	0	F
2.5	yr4	0	F
2.5	yr4	0	F
2.5	yr4	0	F
2.5	yr4	0	M
2.53	yr4	0	M
2.6	yr4	0	F
2.6	yr4	0	M
2.62	yr4	0	M
2.65	yr4	0	F
2.66	yr4	0	F
2.66	yr4	0	M
2.7	yr4	0	F
2.7	yr4	0	F
2.7	yr4	0	M
2.74	yr4	0	M
2.76	yr4	0	M
2.8	yr4	0	M
2.8	yr4	0	F
2.8	yr4	0	F
2.8	yr4	0	F
2.8	yr4	0	F
2.82	yr4	0	F
2.85	yr4	0	M
2.88	yr4	0	M
2.9	yr4	0	F
2.9	yr4	0	F
2.9	yr4	0	M
2.95	yr4	0	F
2.98	yr4	0	F
2.98	yr4	0	F
3	yr4	0	F
3	yr4	0	F
3	yr4	0	F
3	yr4	0	M
3	yr4	0	M
3	yr4	0	M
3	yr4	0	F
3	yr4	0	F
3	yr4	0	F
3.01	yr4	0	F
3.03	yr4	0	F
3.09	yr4	0	M
3.1	yr4	0	M
3.1	yr4	0	F
3.1	yr4	0	M
3.1	yr4	0	F
3.1	yr4	0	F
3.12	yr4	0	F
3.12	yr4	0	M
3.13	yr4	0	M
3.13	yr4	0	F
3.14	yr4	0	F
3.2	yr4	0	M
3.2	yr4	0	F
3.26	yr4	0	F
3.28	yr4	0	F
3.3	yr4	0	F
3.3	yr4	0	M
3.3	yr4	0	M
3.3	yr4	0	F
3.3	yr4	0	M
3.3	yr4	0	F
3.3	yr4	0	F
3.3	yr4	0	F
3.31	yr4	0	M
3.33	yr4	0	M
3.36	yr4	0	F
3.4	yr4	0	F
3.4	yr4	0	F
3.4	yr4	0	M
3.4	yr4	0	M
3.4	yr4	0	M
3.4	yr4	0	F
3.41	yr4	0	F
3.42	yr4	0	F
3.43	yr4	0	F
3.46	yr4	0	F
3.5	yr4	0	M
3.5	yr4	0	F
3.5	yr4	0	F
3.5	yr4	0	M
3.5	yr4	0	F
3.5	yr4	0	M
3.5	yr4	0	F
3.5	yr4	0	F
3.5	yr4	0	M
3.5	yr4	0	M
3.59	yr4	0	F
3.6	yr4	0	F
3.6	yr4	0	M
3.6	yr4	0	F
3.61	yr4	0	M
3.62	yr4	0	M
3.62	yr4	0	M
3.66	yr4	0	M
3.69	yr4	0	M
3.7	yr4	0	F
3.7	yr4	0	F
3.7	yr4	0	M
3.7	yr4	0	M
3.7	yr4	0	M
3.7	yr4	0	M
3.7	yr4	0	M
3.7	yr4	0	F
3.7	yr4	0	F
3.74	yr4	0	M
3.76	yr4	0	F
3.8	yr4	0	M
3.8	yr4	0	M
3.8	yr4	0	M
3.8	yr4	0	F
3.8	yr4	0	F
3.8	yr4	0	M
3.85	yr4	0	M
3.88	yr4	0	M
3.9	yr4	0	M
3.9	yr4	0	F
3.9	yr4	0	M
3.9	yr4	0	F
3.9	yr4	0	M
3.9	yr4	0	M
3.9	yr4	0	F
3.94	yr4	0	F
3.98	yr4	0	F
3.98	yr4	0	M
4	yr4	0	F
4	yr4	0	M
4	yr4	0	F
4	yr4	0	F
4	yr4	0	M
4	yr4	0	M
4	yr4	0	F
4.01	yr4	0	M
4.02	yr4	0	M
4.1	yr4	0	F
4.1	yr4	0	M
4.1	yr4	0	M
4.1	yr4	0	M
4.1	yr4	0	M
4.1	yr4	0	M
4.1	yr4	0	M
4.1	yr4	0	M
4.12	yr4	0	M
4.18	yr4	0	F
4.2	yr4	0	M
4.2	yr4	0	M
4.2	yr4	0	F
4.2	yr4	0	F
4.2	yr4	0	F
4.2	yr4	0	F
4.2	yr4	0	M
4.2	yr4	0	F
4.21	yr4	0	F
4.24	yr4	0	M
4.28	yr4	0	F
4.3	yr4	0	F
4.3	yr4	0	M
4.3	yr4	0	M
4.3	yr4	0	M
4.3	yr4	0	M
4.3	yr4	0	F
4.3	yr4	0	M
4.3	yr4	0	F
4.31	yr4	0	F
4.4	yr4	0	F
4.4	yr4	0	F
4.4	yr4	0	M
4.4	yr4	0	F
4.4	yr4	0	F
4.4	yr4	0	M
4.4	yr4	0	F
4.4	yr4	0	M
4.4	yr4	0	M
4.4	yr4	0	F
4.43	yr4	0	M
4.5	yr4	0	M
4.5	yr4	0	M
4.5	yr4	0	F
4.5	yr4	0	M
4.5	yr4	0	M
4.5	yr4	0	F
4.5	yr4	0	F
4.5	yr4	0	M
4.51	yr4	0	M
4.58	yr4	0	M
4.6	yr4	0	M
4.6	yr4	0	M
4.6	yr4	0	M
4.6	yr4	0	M
4.6	yr4	0	M
4.6	yr4	0	M
4.6	yr4	0	M
4.6	yr4	0	M
4.64	yr4	0	F
4.67	yr4	0	F
4.7	yr4	0	M
4.7	yr4	0	F
4.7	yr4	0	M
4.7	yr4	0	F
4.7	yr4	0	M
4.76	yr4	0	M
4.8	yr4	0	M
4.8	yr4	0	M
4.8	yr4	0	F
4.8	yr4	0	M
4.8	yr4	0	F
4.8	yr4	0	F
4.8	yr4	0	F
4.8	yr4	0	M
4.8	yr4	0	M
4.8	yr4	0	F
4.8	yr4	0	F
4.8	yr4	0	F
4.87	yr4	0	M
4.87	yr4	0	F
4.88	yr4	0	M
4.9	yr4	0	M
4.9	yr4	0	M
4.9	yr4	0	F
4.9	yr4	0	M
4.97	yr4	0	M
4.98	yr4	0	M
5	yr4	0	F
5	yr4	0	M
5	yr4	0	F
5	yr4	0	F
5	yr4	0	M
5	yr4	0	M
5	yr4	0	M
5	yr4	0	M
5	yr4	0	M
5	yr4	0	M
5.06	yr4	0	M
5.1	yr4	0	F
5.1	yr4	0	F
5.1	yr4	0	F
5.1	yr4	0	M
5.1	yr4	0	M
5.1	yr4	0	M
5.18	yr4	0	M
5.2	yr4	0	F
5.2	yr4	0	M
5.2	yr4	0	F
5.2	yr4	0	M
5.2	yr4	0	M
5.2	yr4	0	F
5.24	yr4	0	M
5.3	yr4	0	F
5.3	yr4	0	M
5.3	yr4	0	M
5.3	yr4	0	M
5.35	yr4	0	M
5.4	yr4	0	F
5.4	yr4	0	M
5.4	yr4	0	M
5.4	yr4	0	M
5.4	yr4	0	F
5.4	yr4	0	M
5.4	yr4	0	M
5.4	yr4	0	M
5.46	yr4	0	F
5.5	yr4	0	M
5.5	yr4	0	F
5.5	yr4	0	F
5.5	yr4	0	F
5.6	yr4	0	M
5.6	yr4	0	M
5.61	yr4	0	M
5.7	yr4	0	M
5.7	yr4	0	M
5.7	yr4	0	M
5.7	yr4	0	M
5.7	yr4	0	M
5.7	yr4	0	F
5.7	yr4	0	F
5.7	yr4	0	M
5.7	yr4	0	M
5.7	yr4	0	M
5.8	yr4	0	M
5.8	yr4	0	M
5.8	yr4	0	M
5.8	yr4	0	M
5.9	yr4	0	F
5.9	yr4	0	F
5.9	yr4	0	M
5.9	yr4	0	M
5.9	yr4	0	F
5.96	yr4	0	M
6	yr4	0	M
6	yr4	0	M
[truncated: 63 more rows]

## Sheet: Fig 5a-5d
PERevBin	log10_acetate_serum	log10_propionate_serum	log10_butyrate_serum
Not PE	2.08599	1.14708	0.986025
Not PE	2.20536	1.31188	1.30317
Not PE	2.1492	0.909498	0.802683
Not PE	2.2174	1.082	1.13063
Not PE	2.23486	1.13723	0.992689
Not PE	2.02049	1.10707	0.879553
Not PE	2.2733	1.17912	0.899736
Not PE	2.15436	1.16483	1.20547
Not PE	2.30209	1.25603	1.19137
Not PE	2.01607	0.84079	0.808972
Not PE	2.03396	0.9378	1.07281
Not PE	2.34899	1.15536	0.936212
Not PE	2.08754	1.20215	1.15135
Not PE	2.35758	1.22399	1.11158
Not PE	2.37941	1.16614	1.12815
Not PE	2.21185	1.11498	1.22025
Not PE	2.38798	1.24858	1.10093
Not PE	1.96288	1.17598	1.18151
Not PE	1.90718	0.918972	0.637443
Not PE	1.93575	1.01065	0.824805
Not PE	2.18294	1.04621	1.12387
Not PE	2.1953	1.08502	1.14181
Not PE	2.33926	1.20751	1.20837
Not PE	1.97172	1.07118	1.07231
Not PE	2.06389	1.19803	0.927027
Not PE	2.13523	1.11858	1.21056
Not PE	2.29581	1.3045	1.25111
Not PE	1.95039	0.912248	0.428135
Not PE	2.11855	1.14323	0.953626
Not PE	2.0331	1.01849	0.532469
Not PE	2.15366	1.05324	1.17323
Not PE	1.8291	0.884314	1.06191
Not PE	2.27739	1.25258	1.13217
Not PE	2.25222	1.07692	1.00196
Not PE	2.13451	1.17355	1.03582
Not PE	2.07122	1.03625	1.094
Not PE	2.11199	1.16805	1.15981
Not PE	2.27614	1.29139	1.10606
Pre-eclampsia	1.93978	1.07536	1.19061
Not PE	2.06407	1.04048	1.00157
Not PE	2.00118	1.02132	0.623249
Not PE	2.0577	0.946202	0.776707
Not PE	2.04556	1.07999	0.989836
Not PE	1.97289	0.708972	0.826179
Not PE	2.23843	1.27789	1.21606
Not PE	2.16912	1.01937	0.961853
Not PE	1.85724	0.859726	0.772107
Not PE	1.97556	1.02262	0.928615
Not PE	1.94752	1.00778	0.970042
Not PE	2.15483	1.14844	0.943309
Not PE	1.719	0.796635	0.707426
Not PE	2.30586	1.22691	1.19621
Pre-eclampsia	1.86265	0.903365	0.600108
Not PE	2.35158	1.19306	1.239
Not PE	2.19146	1.19805	1.23612
Not PE	2.14972	1.27173	1.06026
Not PE	2.26614	1.25112	0.763454
Not PE	2.21701	1.06119	1.13994
Not PE	1.98564	0.94121
Not PE	2.05537	1.06387	1.21976
Not PE	2.03675	1.1408	1.0404
Not PE	2.05115	1.1135	1.1146
Not PE	2.16043	1.05249	1.02937
Not PE	2.25933	1.13704	1.36852
Not PE	2.14004	1.04542	1.21664
Not PE	2.46316	1.37399	1.30299
Not PE	2.25597	1.23294	1.02626
Not PE	2.29198	1.07453	0.690196
Not PE	2.0047	1.08569	1.21585
Not PE	1.83934	0.995444	1.08139
Not PE	2.37243	1.3131	1.09352
Not PE	1.99168	1.06455	1.02477
Not PE	2.28228	1.32713	1.15676
Not PE	2.21586	1.13425	1.05329
Not PE	2.2446	1.20119	1.01947
Not PE	2.2	1.21216	0.99529
Not PE	2.18772	1.03557	0.827064
Not PE	2.06645	0.804888	0.718747
Not PE	2.21088	1.18048	1.06045
Not PE	2.07109	1.19252	1.0247
Not PE	2.15769	1.0675	1.18376
Not PE	2.24804	1.2721	1.01985
Not PE	2.16355	1.07784	0.636287
Not PE	2.25035	1.17091	1.08217
Not PE	2.39222	1.1851	1.33011
Not PE	2.0258	0.988032	0.623249
Not PE	2.2608	1.2792	1.22548
Not PE	2.17695	1.1894	0.945214
Not PE	1.99017	1.16543	1.14297
Not PE	2.08581	0.876342	0.804518
Not PE	2.01042	1.01363	0.907952
Not PE	2.16761	1.21394	1.12359
Not PE	2.21597	1.06246	0.969879
Not PE	2.30862	1.15293	0.87418
Not PE	2.30314	1.13367	1.19454
Not PE	2.09994	1.0328	1.10931
Not PE	2.04196	-0.210851	0.903981
Not PE	2.10156	1.31264	1.0112
Not PE	2.445	1.37928	1.22827
Not PE	2.44795	1.25123	1.3034
Not PE	2.08572	1.13434	1.02473
Not PE	2.23299	1.12063	1.06756
Not PE	1.99877	1.05191	0.976658
Not PE	1.86874	0.863899	0.550902
Not PE	2.17649	1.20598	1.0306
Not PE	2.13968	1.14111	1.17212
Not PE	2.27368	1.25379	1.33561
Not PE	2.41041	1.14948	0.954435
Not PE	2.16132	1.19719	0.981716
Not PE	2.22465	1.12691	1.18441
Not PE	2.28234	1.09215	1.15872
Not PE	2.25099	1.10135	1.17717
Not PE	2.24817	1.18151	1.1816
Not PE	2.38772	1.24086	1.04942
Not PE	2.05967	1.02065	0.828083
Not PE	2.28124	1.06992	0.881877
Not PE	1.92014	0.986723	0.935804
Not PE	1.88036	0.977726	1.03453
Not PE	2.03625	-0.201546	0.890851
Not PE	2.19077	1.08844	1.06466
Not PE	2.33298	1.3262	1.20492
Not PE	2.17674	1.1304	1.29366
Not PE	2.16471	0.991527	0.939771
Not PE	2.39733	1.26369	1.11436
Not PE	2.01218	0.994515	1.106
Not PE	1.93164	1.07554	1.01422
Not PE	1.94174	0.691998	0.941021
Not PE	2.24745	1.30218	1.10685
Not PE	2.26063	1.23123	1.04797
Not PE	2.07311	1.26114	1.19939
Not PE	2.44047	1.22111	0.724502
Not PE	2.09058	1.03868	1.02144
Not PE	1.97668	0.980741	1.12657
Not PE	2.39176	1.19375	0.956416
Not PE	1.8727	0.884691	1.18659
Not PE	2.02454	1.22619	1.08067
Not PE	1.97674	1.01239	1.20471
Not PE	2.24708	1.17474	1.10554
Not PE	2.37725	1.27096	1.06135
Not PE	1.95995	1.07695	0.938832
Not PE	1.83751	0.940848	0.853133
Not PE	2.18719	1.01475	0.989396
Not PE	2.40882	1.37611	1.08682
Not PE	2.10334	1.08906	1.12877
Not PE	2.11123	1.12413	1.04787
Not PE	2.22289	1.29834	1.13321
Not PE	2.18949	1.03987	1.01834
Not PE	2.42019	1.23829	1.26206
Not PE	2.11824	1.02033	1.02864
Not PE	2.24668	1.16304	1.13784
Not PE	2.20191	1.09431	1.03985
Not PE	1.96123	1.15326	0.99561
Not PE	2.24859	1.15933	1.02299
Not PE	1.83052	0.76374	0.926536
Not PE	1.91079	1.14219	1.3076
Pre-eclampsia	1.93668	0.9784	0.579784
Not PE	2.0141	1.03245	0.826479
Not PE	2.01774	0.975903	0.762723
Not PE	2.25446	1.12597	1.19636
Not PE	2.09571	1.24358	1.24495
Not PE	2.25821	1.21213	1.34708
Not PE	2.31001	1.1963	1.06683
Not PE	2.17065	1.06487	1.0578
Not PE	1.52078	1.1685	1.09912
Not PE	1.96703	1.06364	1.15063
Not PE	2.05398	1.05231	1.08994
Not PE	2.29566	1.20393	1.12138
Not PE	1.98438	1.18793	1.11183
Not PE	1.84462	0.905603	0.719435
Not PE	2.00069	1.24356	1.2012
Not PE	2.26554	1.17171	1.02358
Not PE	2.26788	1.21373	1.25676
Not PE	2.14255	1.03855	0.748819
Not PE	1.90965	0.858857	1.16038
Not PE	2.18136	1.26717	1.19529
Not PE	2.07114	1.12219	0.907172
Not PE	2.344	1.24367	1.23087
Not PE	2.33048	1.24985	1.04646
Not PE	2.07766	1.13118	0.949255
Not PE	1.90391	1.0654	1.12566
Not PE	2.18907	1.08646	1.24287
Not PE	2.0231	1.02307	0.858818
Not PE	2.05466	1.04745	1.11215
Not PE	2.45979	1.27679	0.963181
Not PE	2.04201	1.02259	1.02151
Not PE	2.16265	1.11837	0.922742
Not PE	2.15331	1.10221	1.10475
Not PE	1.41825	0.462862	0.892753
Not PE	2.0313	1.00491	0.875782
Not PE	2.22957	1.19594	1.02581
Not PE	2.30681	1.18799	1.09478
Not PE	1.98633	0.667951	0.728583
Not PE	2.02428	1.16053	1.24553
Not PE	2.32111	1.06798	1.06193
Not PE	1.96974	1.1578	0.986024
Not PE	2.06114	1.0832	1.1719
Not PE	1.99355	0.960242	1.05565
Not PE	2.38312	1.27016	1.24136
Not PE	2.10149	0.941351	0.889943
Not PE	2.10706	0.971917	0.908039
Not PE	2.06622	1.00136	1.0538
Not PE	1.97623	1.02547	1.10957
Not PE	2.05191	1.11486	1.23036
Not PE	2.4541	1.37424	1.1703
Not PE	2.15415	1.12832	1.27552
Not PE	2.00559	1.03269	0.986307
Not PE	2.38981	1.278	1.10387
Not PE	2.11632	1.06427	1.01113
Not PE	1.86757	0.907495	0.975902
Not PE	2.10004	1.15855	0.904602
Not PE	2.16071	1.05357	0.753625
Not PE	2.15856	1.09271	1.11556
Not PE	2.02333	1.12754	0.972113
Not PE	2.15479	1.25319	0.887207
Not PE	2.23092	1.33452	1.19993
Not PE	2.19401	1.28644	1.26815
Not PE	2.09944	1.00314	1.08464
Pre-eclampsia	2.50035	1.14394	1.08574
Not PE	2.13285	0.990034	0.920242
Not PE	2.21931	1.11251	0.923574
Not PE	1.93074	0.920199	1.00352
Not PE	2.21173	1.26032	1.2262
Not PE	2.22185	1.14434	1.0778
Not PE	2.24892	1.0781	0.937859
Not PE	2.15489	1.04072	1.11747
Not PE	2.12942	1.12512	0.953866
Not PE	2.24503	1.15157	1.01921
Not PE	2.50308	1.42971	1.57523
Not PE	2.42953	1.41981	1.23093
Pre-eclampsia	2.05608	1.20168	1.02668
Not PE	2.23156	1.10925	1.02869
Not PE	2.35531	1.2622	1.13566
Not PE	2.18536	1.21324	1.17086
Not PE	2.31395	1.29003	1.21835
Not PE	2.24116	0.961569	0.840763
Not PE	2.12932	1.03991	1.22785
Not PE	2.37901	1.13012	1.04002
Pre-eclampsia	2.17659	1.14964	1.07493
Not PE	2.21309	1.09541	1.06083
Not PE	2.3274	1.26309	1.28775
Not PE	2.09278	1.15368	1.05447
Not PE	2.0675	1.17181	1.26777
Not PE	2.04076	1.00608	0.982278
Not PE	2.10587	1.02597	1.08037
Not PE	1.98368	0.911583	1.1113
Not PE	1.94727	1.08135	1.08467
Not PE	2.06408	1.13012	0.972379
Not PE	2.06114	1.15333	1.19759
Not PE	2.32698	1.0456	0.797949
Not PE	2.31862	1.08943	1.01688
Not PE	1.9449	1.15869	0.940517
Not PE	1.96559	0.743027	0.919826
Not PE	2.16483	1.17446	0.943781
Not PE	2.12308	1.04707	1.10697
Not PE	1.99716	1.3242	1.28215
Not PE	1.63363	0.768325	0.363612
Not PE	2.01514	1.10519	1.11864
Not PE	2.14635	0.815673	1.24564
Not PE	2.199	1.16137	1.10215
Not PE	2.18855	1.14741	1.20976
Not PE	1.98862	1.02881	1.20118
Pre-eclampsia	2.06219	1.12439	1.15868
Not PE	2.09439	1.17034	0.926684
Not PE	2.01893	0.706746	0.712047
Not PE	2.0281	1.01292	0.725787
Not PE	2.31932	1.23671	0.772278
Not PE	2.438	1.37458	0.90069
Pre-eclampsia	2.36809	1.3555	0.667781
Not PE	2.13767	0.954243	0.908485
Not PE	2.06965	1.15809	1.0995
Not PE	2.2092	1.03497	0.628142
Not PE	1.57904	0.41918	0.572293
Not PE	2.00947	0.986327	0.666518
Not PE	1.88935	0.926276	1.12637
Not PE	2.40054	1.2574	1.33453
Not PE	2.48169	1.41138	1.18145
Not PE	2.1546	1.13833	0.998798
Not PE	2.38176	1.18387	1.23807
Not PE	2.14289	1.19291	1.1079
Not PE	2.10637	1.22105	1.09259
Not PE	2.03909	1.0655	1.08621
Not PE	2.06249	0.898371	1.07915
Not PE	1.82022	1.00814	0.946945
Not PE	2.16193	1.17004	0.727779
Not PE	1.98682	1.09921	1.05764
Not PE	2.17395	1.11819	1.08172
Pre-eclampsia	2.04704	0.971783	0.556302
Not PE	2.0205	1.0881	1.17835
Pre-eclampsia	2.05953	1.17235	1.2616
Not PE	2.13644	1.0498	1.01795
Not PE	2.20993	1.09439	1.07763
Not PE	2.13728	1.22263	1.15188
Not PE	2.40121	1.17582	1.10496
Not PE	2.21134	1.14048	1.03494
Not PE	2.36891	1.26383	1.19244
Not PE	2.21659	1.1298	1.12815
Not PE	2.05045	1.02431	1.06841
Not PE	2.21061	1.20973	1.22987
Not PE	2.18036	1.22894	1.02628
Not PE	2.18202	1.12351	0.952265
Not PE	2.09124	0.804295	1.08464
Not PE	2.11376	1.15319	1.10943
Not PE	1.96408	1.07452	0.96495
Pre-eclampsia	2.12698	1.07465	1.0488
Pre-eclampsia	1.97576	1.13281	1.03491
Pre-eclampsia	2.0523	1.14463	1.14946
Pre-eclampsia	1.77351	0.100783	0.937176
Pre-eclampsia	2.1222	0.881498	0.868006
Pre-eclampsia	2.02615	1.14129	1.04378
Pre-eclampsia	1.42882	0.445466	0.999702
Pre-eclampsia	1.97938	1.14515	1.04792
Pre-eclampsia	2.27811	1.08362	0.946339
Pre-eclampsia	2.21796	1.18699	1.05454
Pre-eclampsia	1.70778	0.548119	1.0968
Pre-eclampsia	2.19499	1.12149	0.672098
Pre-eclampsia	1.98728	1.13021	1.03373
Pre-eclampsia	2.0698	1.1369	0.760538
Pre-eclampsia	1.8459	0.894216	0.623021
Pre-eclampsia	2.15183	1.25508	1.10141
Pre-eclampsia	2.16481	1.34519	0.811108
Pre-eclampsia	1.87967	0.186215	0.841208
Pre-eclampsia	2.24451	1.17992	1.22638
Pre-eclampsia	2.38185	1.16024	1.06201
Pre-eclampsia	2.25764	1.12935	1.10386

## Sheet: Fig 5e
MB	CB
8631.39	15463
10534.6	13599.1
12429.5	13149.4
26653.6	13386
24774.6	15355.4
14953.5	15794.7
9326.12	15166.5
10645.1	14040.3
26173.8	26940.8
16416.3	15396.8
17861.2	20855.6
12884.5	13561.1
23677.1	18259.1
13379.4	13820.5
17471.6	14398.8
12294.1	18602.5
14101.4	13752.9
11703.7	16000
11394.6	14438
12573	12890.1
15772.2	15803.9
12265.6	14799.9
14500.3	18060.4
16151	15124.1
18901.3	19677.7
8458.45	12980.8
8030.4	12587.5
12591.1	16764.3
21277.3	14423.2
16707	16661.7
14846.3	25155.2
10349.6	12360.8
11872.3	14718.9
12218.4	14525.6
9891.25	13387.3
14752.4	19691.9
9236.07	10848.7
21790.9	17179.7
16889.8	9478.03
12516	11276.1
11739.8	14711.8
22367.4	7154.59
27223.1	17670.8
7989.83	8100.65
15030.6	12670.6
19499.4	18447.5

## Sheet: Fig 6a
SPF Ctrl	GF Ctrl	GF ADW
0.0476	0.0357	0.0478
0.052	0.0243	0.0405
0.0507	0.0271	0.044
0.0467	0.0212	0.0454
0.0423	0.0269	0.0432
0.0558	0.0199	0.0406
0.0559	0.0433	0.0399
0.0589	0.0371	0.0411
0.0439	0.0372	0.04
0.0378	0.0354

## Sheet: Fig 6b
SPF Ctrl	GF Ctrl	GF ADW
66.4	58.2	60.8
73.8	34	74
72.8	31.8	58.4
63.6	22.6	69.4
49	40.4	77.2
82.2	23.6	67.2
94	90.4	60
105.8	42	72.2
59.8	69.8	68.8
68.6	58.4

## Sheet: Fig 6c
SPF Ctrl	GF Ctrl	GF ADW
9.2	3.7	5.8
9.8	10.2	7.4
13.4	5.4	8.1
9.6	4.4	7.2
9.4	2.7	6.4
13.8	8.1	5.5
9.7	5.1	5.2
7.5	3	6.7
9.3	4.2
7.8	6.9

[truncated: 6 more sheets: Fig 6d, Fig 6e, Fig 6f, Fig 6g, Fig 7d, Fig 7e]
